# Supplementary material for: Female Salix viminalis are more severely infected by Melampsora spp. but neither sex experiences associational effects
Source: Ecol Evol. 2016 Jan 25;6(4):1154–62. doi: 10.1002/ece3.1923 (PMC4725332; doi:10.1002/ece3.1923)
Supplement: Supplementary file 2 — Data S1. R script for field experiment. [file ECE3-6-1154-s002.R]

### R script for field experiment 
### Supplementary material for analyses in Moritz, Bj�rkman, Parachnowitsch and Stenberg

# Create table and remove clone 81092

setwd("//storage.slu.se/Home$/kitz0001/My Documents/Experiments/Field experiment/Analysis/Inventories")
S_H<-read.table("2014_All_data.txt", header=T)
S_H<-subset(S_H, Clone!="81092")

# Load required packages

library(lme4)
library(ordinal)
library(ggplot2)
library(lsmeans)

# Cumulative link mixed model for sex and treatment effects on leaf rust infection severity
plot<-as.factor(S_H$Plot)
block<-as.factor(S_H$Bl.)
RustTreat.mdl <- clmm(as.factor(Leaf_rust)~as.factor(mixmono)+as.factor(Cl_sex) + (1|block:plot) + (1|Clone), data=S_H, threshold="equidistant")

summary(RustTreat.mdl)

# Test for interaction
RustTreatI.mdl <- clmm(as.factor(Leaf_rust)~as.factor(mixmono)*as.factor(Cl_sex) + (1|block:plot) + (1|Clone), data=S_H, threshold="equidistant")
anova(RustTreat.mdl, RustTreatI.mdl)


#Count number of replicates
S_Hna<-subset(S_H, Alive=="1")
length(S_Hna$Leaf_rust[S_Hna$Cl_sex=="Female" & S_Hna$mixmono=="Mix"])
length(S_Hna$Leaf_rust[S_Hna$Cl_sex=="Female" & S_Hna$mixmono=="Mono"])
length(S_Hna$Leaf_rust[S_Hna$Cl_sex=="Male" & S_Hna$mixmono=="Mix"])
length(S_Hna$Leaf_rust[S_Hna$Cl_sex=="Male" & S_Hna$mixmono=="Mono"])

#Estimate predictions by model 
lsmeans(RustTreat.mdl ,specs=c("mixmono", "Cl_sex"), mode="mean.class")

#Create dataframe with predicted leaf rust means and SE
ls<-data.frame(c("1Female mono","2Male mono","3Female mix","4Male mix"),c(3.180822,2.827660,2.800392,2.446089)-1,c(0.3216037,0.3204055,0.4485915,0.4480369))
colnames(ls)<-c("Treatment","Means","SEM")

#Create figure. Please insert path and filename in pdf() function
pdf(file="", height = 4, width = 5)

ggplot(ls, aes(x=Treatment, y=Means, ymin=0.235, ymax=3.5))+ 
  geom_errorbar(aes(ymin=Means-SEM, ymax=Means+SEM), width=1, size=1) +
  geom_line() +
  geom_point(size=5)+
  theme(panel.grid.major = element_blank(), panel.grid.minor = element_blank(), 
        panel.background = element_blank(), axis.line = element_line(colour = "black"),
        axis.ticks=element_line(colour = "black"), axis.text=element_text(colour = "black") )+
  ylab("Infection severity score")+scale_x_discrete(labels=c("Female mono","Male mono","Female mix","Male mix"))+
  annotate("text", x=1, y=3, label="n=352")+
  annotate("text", x=2, y=3, label="n=344")+
  annotate("text", x=3, y=3, label="n=166")+
  annotate("text", x=4, y=3, label="n=167")

dev.off()


# Cumulative link mixed model for Genotype x Treatment
RustTreat1.mdl <- clmm(as.factor(Leaf_rust)~as.factor(mixmono)*as.factor(Clone) + (1|block:plot), data=S_H)
RustTreat1.null <- clmm(as.factor(Leaf_rust)~as.factor(mixmono)+as.factor(Clone) + (1|block:plot), data=S_H)
summary(RustTreat1.mdl)
anova(RustTreat1.mdl, RustTreat1.null)

#Generalized mixed model for infection presence/absence
inf<-cbind(1-S_H$Leaf_rust_pres,S_H$Leaf_rust_pres)
plot<-as.factor(S_H$Plot)
block<-as.factor(S_H$Bl.)

prop<-glmer(inf~as.factor(mixmono)+ as.factor(Cl_sex) (1|block:plot) + (1|Clone), family=binomial, data=S_H)
summary(prop)

#Generalized linear model for survival

plot<-as.factor(S_H$Plot)
block<-as.factor(S_H$Bl.)
RustTreat.mdl <- glmer(as.factor(Alive)~as.factor(mixmono)+as.factor(Cl_sex) + (1|block:plot) + (1|Clone), data=S_H, family=binomial)
summary(RustTreat.mdl)

# Model for leaf areas
library(car)
dim<-read.table("2015_Leaf_dimensions_July.txt", header=T)

dim.lm<-lmer(sqrt(dim$Area.ellipse.)~Cl_sex+(1|Plot), data=dim)
summary(dim.lm)
Anova(dim.lm, test="F")

# Model for phenology
phen<-read.table("2015_Phenology.txt", header=T)

phen.lm<-lmer(LeafJulian~Cl_sex+(1|Plot), data=phen)
summary(phen.lm)
Anova(phen.lm, test="F")
